# Supplementary material for: Study on the Preparation and Effect of Tomato Seedling Disease Biocontrol Compound Seed-Coating Agent
Source: Life (Basel). 2022 Jun 7;12(6):849. doi: 10.3390/life12060849 (PMC9225546; doi:10.3390/life12060849)
Supplement: Supplementary file 1 [file life-12-00849-s001.zip]

Archive with 1 entries (1 files):
- life-1730759-supplementary.pdf
